# Supplementary material for: Viral escape-inspired framework for structure-guided dual bait protein biosensor design
Source: PLoS Comput Biol. 2025 Apr 15;21(4):e1012964. doi: 10.1371/journal.pcbi.1012964 (PMC12021294; doi:10.1371/journal.pcbi.1012964)
Supplement: S1 File — (XLSX) [file pcbi.1012964.s004.xlsx]

## Sheet: SI_Covariants_report
20I(Alpha_V1)	20H(Beta_V2)	20J(Gamma_V3)	21A(Delta)	21I(Delta)	21J(Delta)	21B(Kappa)	21C(Epsilon)	21D(Eta)	21F(Iota)	21G(Lambda)	21H(Mu)	21K(Omicron)	21L(Omicron)	22A(Omicron)	22B(Omicron)	22C(Omicron)	22D(Omicron)	22E(Omicron)	22F(Omicron)	23A(Omicron)	23B(Omicron)	23C(Omicron)	23D(Omicron)	23E(Omicron)	23F(Omicron)	20EÂ (EU1)	20B/S:732A	20A/S:126A	20A.EU2	20A/S:439K	20A/S:98F	20C/S:80Y	20B/S:626S	20B/S:1122L
S:N501Y	S:K417N	S:K417T	S:L452R	S:L452R	S:L452R	S:L452R	S:L452R	S:E484K	S:E484K	S:L452Q	S:R346K	S:G339D	S:G339D	S:G339D	S:G339D	S:G339D	S:G339H	S:G339D	S:G339H	S:G339H	S:G339H	S:G339H	S:G339H	S:G339H	S:G339H		S:T478K	S:S477N	S:S477N	S:N439K
	S:E484K	S:E484K	S:T478K	S:T478K	S:T478K	S:E484Q				S:F490S	S:E484K	S:S371L	S:S371F	S:S371F	S:S371F	S:S371F	S:S371F	S:S371F	S:R346T	S:R346T	S:R346T	S:R346T	S:R346T	S:R346T	S:R346T			S:E484K
	S:N501Y	S:N501Y									S:N501Y	S:S373P	S:S373P	S:S373P	S:S373P	S:S373P	S:S373P	S:S373P	S:L368I	S:L368I	S:L368I	S:S371F	S:L368I	S:L368I	S:L368I
												S:S375F	S:S375F	S:S375F	S:S375F	S:S375F	S:S375F	S:S375F	S:S371F	S:S371F	S:S371F	S:S373P	S:S371F	S:S371F	S:S371F
												S:K417N	S:T376A	S:T376A	S:T376A	S:T376A	S:T376A	S:T376A	S:S373P	S:S373P	S:S373P	S:S375F	S:S373P	S:S373P	S:S373P
												S:N440K	S:D405N	S:D405N	S:D405N	S:D405N	S:D405N	S:D405N	S:S375F	S:S375F	S:S375F	S:T376A	S:S375F	S:S375F	S:S375F
												S:G446S	S:R408S	S:R408S	S:R408S	S:R408S	S:R408S	S:R408S	S:T376A	S:T376A	S:T376A	S:D405N	S:T376A	S:T376A	S:T376A
												S:S477N	S:K417N	S:K417N	S:K417N	S:K417N	S:K417N	S:K417N	S:D405N	S:D405N	S:D405N	S:R408S	S:D405N	S:D405N	S:D405N
												S:T478K	S:N440K	S:N440K	S:N440K	S:N440K	S:N440K	S:N440K	S:R408S	S:R408S	S:R408S	S:K417N	S:R408S	S:R408S	S:R408S
												S:E484A	S:S477N	S:L452R	S:L452R	S:L452Q	S:G446S	S:K444T	S:K417N	S:K417N	S:K417N	S:N440K	S:K417N	S:K417N	S:K417N
												S:Q493R	S:T478K	S:S477N	S:S477N	S:S477N	S:N460K	S:L452R	S:N440K	S:N440K	S:N440K	S:K444T	S:N440K	S:N440K	S:N440K
												S:G496S	S:E484A	S:T478K	S:T478K	S:T478K	S:S477N	S:N460K	S:V445P	S:V445P	S:V445P	S:G446S	S:V445P	S:V445P	S:V445P
												S:Q498R	S:Q493R	S:E484A	S:E484A	S:E484A	S:T478K	S:S477N	S:G446S	S:G446S	S:G446S	S:L452R	S:G446S	S:G446S	S:G446S
												S:N501Y	S:Q498R	S:F486V	S:F486V	S:Q493R	S:E484A	S:T478K	S:N460K	S:N460K	S:N460K	S:N460K	S:N460K	S:N460K	S:F456L
												S:Y505H	S:N501Y	S:Q498R	S:Q498R	S:Q498R	S:R493Q	S:E484A	S:S477N	S:S477N	S:S477N	S:S477N	S:S477N	S:S477N	S:N460K
													S:Y505H	S:N501Y	S:N501Y	S:N501Y	S:Q498R	S:F486V	S:T478K	S:T478K	S:T478R	S:T478K	S:T478K	S:T478K	S:S477N
														S:Y505H	S:Y505H	S:Y505H	S:N501Y	S:Q493Q	S:E484A	S:E484A	S:E484A	S:E484A	S:E484A	S:E484A	S:T478K
																	S:Y505H	S:Q498R	S:F486S	S:F486P	S:F486P	S:R493Q	S:F486S	S:F486P	S:E484A
																		S:N501Y	S:F490S	S:F490S	S:F490S	S:F486S	S:F490S	S:F490S	S:F486P
																		S:Y505H	S:R493Q	S:R493Q	S:R493Q	S:Q498R	S:R493Q	S:R493Q	S:F490S
																			S:Q498R	S:Q498R	S:Q498R	S:N501Y	S:Q498R	S:Q498R	S:R493Q
																			S:N501Y	S:N501Y	S:N501Y	S:Y505H	S:N501Y	S:N501Y	S:Q498R
																			S:Y505H	S:Y505H	S:Y505H		S:Y505H	S:Y505H	S:N501Y
