# Supplementary material for: Viral escape-inspired framework for structure-guided dual bait protein biosensor design
Source: PLoS Comput Biol. 2025 Apr 15;21(4):e1012964. doi: 10.1371/journal.pcbi.1012964 (PMC12021294; doi:10.1371/journal.pcbi.1012964)
Supplement: S3 File — (XLSX) [file pcbi.1012964.s006.xlsx]

## Sheet: SI_experimantal_scores_and_pyro
SARS-CoV-2 mutations	bind score (sum)	expression score (min)	antibody binding energy (LY-CoV1404)	receptor binding energy (ACE2)
339D	0.11	0.21	-43.23	-29.65
339H	0.03	0.1	-43.23	-29.65
346T	0.12	0.14	-43.76	-29.65
346K	-0.02	0.12	-43.7	-29.65
368I	-0.08	-0.24	-43.23	-29.65
371F	-0.38	-0.79	-43.23	-29.65
371L	-0.28	-0.62	-43.23	-29.65
373P	-0.16	-0.24	-43.23	-29.65
375F	-1.11	-1.83	-43.23	-29.65
376A	-0.53	-1.4	-43.23	-29.65
405N	-0.19	-0.86	-43.23	-29.65
408S	-0.13	0.1	-43.23	-29.65
417N	-0.91	0.06	-43.23	-25.55
417T	-0.52	0.22	-43.23	-25.76
439K	0.09	-0.36	-27.13	-29.62
440K	0.14	-0.31	-43.3	-29.65
444T	-0.06	0.06	-36.46	-29.65
445P	0.06	-0.05	209.33	-29.59
446S	-0.41	-0.55	-25.76	-29.66
452Q	0.14	0.25	-43.23	-29.65
452R	0.03	0.2	-43.23	-29.65
456L	-0.23	-0.58	-43.23	-28.48
460K	0.17	0.08	-43.23	-29.65
477N	0.11	0.02	-43.23	-29.65
478K	0.03	-0.03	-43.23	-29.65
478R	-0.08	-0.16	-43.23	-29.65
484A	-0.13	-0.35	-43.23	-29.32
484Q	0.06	-0.17	-43.23	-29.66
484K	0.12	-0.13	-43.23	-29.07
486P	-0.37	0.12	-43.23	-25.45
486S	-1.26	0.1	-43.23	-25.08
486V	-0.85	0.03	-43.23	-26.62
490S	0	-0.12	-43.23	-29.66
493Q	0	0	-43.23	-31.23
493R	-0.19	-0.09	-43.23	-22.21
496S	-1.26	0.02	-43.23	-25.68
498R	-0.13	-0.18	-42.4	-1.14
501Y	0.47	-0.22	-43.23	13.85
505H	-1.43	0.1	-43.23	-24.54
